# Supplementary material for: Small Reduced Graphene Oxides for Highly Efficient Oxygen Reduction Catalysts
Source: Int J Mol Sci. 2021 Nov 14;22(22):12300. doi: 10.3390/ijms222212300 (PMC8625579; doi:10.3390/ijms222212300)
Supplement: Supplementary file 1 [file ijms-22-12300-s001.zip]

Archive with 1 entries (1 files):
- ijms-1449203-supplementary.pdf
